# Supplementary material for: Experimental Exposure to Bisphenol A Has Minimal Effects on Bone Tissue in Growing Rams—A Preliminary Study
Source: Animals (Basel). 2022 Aug 25;12(17):2179. doi: 10.3390/ani12172179 (PMC9454980; doi:10.3390/ani12172179)
Supplement: Supplementary file 1 [file animals-12-02179-s001.zip]

Archive with 2 entries (2 files):
- supplementary material_S2_feed_certificate.pdf
- Supplementary Table S1_vital_signs.pdf
